# Supplementary material for: Covert Cognition in Disorders of Consciousness: A Meta-Analysis
Source: Brain Sci. 2020 Dec 2;10(12):930. doi: 10.3390/brainsci10120930 (PMC7759773; doi:10.3390/brainsci10120930)
Supplement: Supplementary file 1 [file brainsci-10-00930-s001.zip]

Archive with 1 entries (1 files):
- brainsci-968970-supplementary.docx
